# Supplementary material for: First Record of Isolation and Molecular Characterization of Aguas Brancas virus, a New Insect-Specific Virus Found in Brazil
Source: Viruses. 2026 Jan 27;18(2):164. doi: 10.3390/v18020164 (PMC12944999; doi:10.3390/v18020164)
Supplement: Supplementary file 1 [file viruses-18-00164-s001.zip]

Archive with 1 entries (1 files):
- viruses-4082797-supplementary.xlsx
