# Supplementary material for: First Record of Isolation and Molecular Characterization of Aguas Brancas virus, a New Insect-Specific Virus Found in Brazil
Source: Viruses. 2026 Jan 27;18(2):164. doi: 10.3390/v18020164 (PMC12944999; doi:10.3390/v18020164)
Supplement: Supplementary file 1 [file viruses-18-00164-s001.zip › viruses-4082797-supplementary.xlsx]

## Sheet: Table S1
Virus	Size (nt)	Polyprotein (nt)	Polyprotein (aa)	GenBank ID	Country
Aedes flavivirus	11064	10086	3362	NC012932	Japan
Aguas Brancas virus	10447	10200	3400	OQ749788	Brazil
Aguas Brancas virus	10715	10287	3429	OQ749789	Brazil
Anopheles flavivirus variant 1	10588	10032	3344	NC031327	Liberia
Apoi virus	10116	10116	3372	NC003676	NA
Cacipacore virus	10284	10284	3428	NC026623	Brazil
Calbertado virus	10763	10134	3378	MW434106	USA
Cell fusing agent virus	10682	10026	3342	NC001564	USA
Culex flavivirus	10837	10164	3388	NC008604	Japan
Culex theileri flavivirus	10280	9888	3296	NC040682	Indonesia
Culiseta flavivirus	10864	10191	3397	NC030290	USA
Dengue virus type 1	10735	10182	3394	NC001477	NA
Dengue virus type 2	10723	10179	3393	NC001474	Thailand
Dengue virus type 3	10707	10176	3392	NC001475	Sri Lanka
Dengue virus type 4	10649	10263	3421	NC002640	NA
Gadgets Gully virus	10251	10251	3417	NC033723	Australia
Hanko virus	10158	10158	3386	NC030401	Finland
Ilheus virus	10755	10275	3425	NC009028	NA
Japanese encephalitis virus	10976	10299	3433	NC001437	NA
Jutiapa virus	10125	10125	3375	NC026620	Guatemala
Kama virus	10688	10275	3425	NC023439	Russia
Kamiti River virus	11375	10074	3358	NC005064	NA
Kedougou virus	10723	10254	3418	NC012533	Senegal
Kyasanur Forest disease virus	10376	10251	3417	NC039218	NA
La Tina virus	10050	10050	3350	KY320649	Peru
Mac Peak virus	10026	10026	3342	NC035187	Australia
Meaban virus	10266	10266	3422	NC033721	France
Menghai flavivirus	10897	10251	3417	NC034204	China
Mercadeo virus	10938	10245	3415	NC027819	Panama
Modoc virus	10600	10206	3402	NC003635	USA
Montana myotis leukoencephalitis virus	10690	10185	3395	NC004119	USA
Mosquito flavivirus	10865	10080	3360	NC021069	China
Nakiwogo virus	10122	10122	3374	NC030400	Uganda
Nhumirim virus	10891	10338	3446	NC024017	Brazil
Nienokoue virus	10878	10101	3367	NC024299	Cote d'Ivoire
Ntaya virus	10943	10311	3437	NC018705	NA
Ochlerotatus caspius flavivirus	10370	10158	3386	NC034242	Turkey
Omsk hemorrhagic fever virus	10787	10251	3417	NC005062	NA
Palm Creek virus	10095	10095	3365	NC033694	Australia
Parramatta River virus	10893	10179	3393	NC027817	Australia
Phnom Penh bat virus	10131	10131	3377	NC034007	Cambodia
Powassan virus	10839	10260	3420	NC003687	NA
Quang Binh virus	10865	10080	3360	NC012671	Viet Nam
Rio Bravo virus	10140	10140	3380	NC003675	NA
Rocio virus	10794	10278	3426	NC040776	NA
Sabethes flavivirus	10585	10170	3390	MH899446	Brazil
Saumarez Reef virus	10269	10269	3423	NC033726	Australia
Spanish goat encephalitis virus	10870	10251	3417	NC027709	Spain
St. Louis encephalitis virus	10940	10329	3443	NC007580	USA
Tamana bat virus	10053	10053	3351	NC003996	Trinidad and Tobago
Tick-borne encephalitis virus	11141	10251	3417	NC001672	NA
Tyuleniy virus	10673	10314	3438	NC023424	Russia
West Nile virus	10962	10317	3439	NC001563	NA
Xishuangbanna aedes flavivirus	10884	10245	3415	NC034017	China
Yellow fever virus	10862	10236	3412	NC002031	NA
Zika virus	10794	10356	3452	NC012532	Uganda
